# Supplementary material for: Phenotypic, molecular and biochemical evaluation of somatic hybrids between Solanum tuberosum and S. bulbocastanum
Source: Sci Rep. 2022 Mar 16;12:4484. doi: 10.1038/s41598-022-08424-5 (PMC8927101; doi:10.1038/s41598-022-08424-5)
Supplement: Supplementary file 3 — Supplementary Tables 1-4. [file 41598_2022_8424_MOESM3_ESM.xlsx]

## Sheet: List1
Supplementary methodology: Detailed description of the DNA markers used and PCR-based methodology in Tables S1-S4
Table S1. Primers used to design multiplex PCRs for the detection of microsatellite polymorphisms in cytoplasmic DNA
Name	Source	Primer sequences (5' - 3')	Type	Repeat motif	Genome location	Gene location	Position	Distance (bp)f	Position in S. bulbocastanumh	Distance (bp)h	Size in this study (bp)	Alleles in this study	Multiplex	Samle concentration (µM)	Dye
NTCP 3	a	AAGTCAAAAGAGCGATTAG	SSR	(T)10	plastid	trnK intron	3909-3891f	0	3906-3888	0	190-191	2	4	0.1	VIC
		TGATACATAGTGCGATACAG					3714-3733f		3711-3730					0.1
NTCP 4	a	TTGGATTAGATTTGTAGTTCCA	SSR	(A)12	plastid	trnK/rps16 intergenic region	4723-4702f	652	4687-4666	616	156-162	2	5	0.2	NED
		ATCCACTTCATTTATCACAATG					4561-4582f		4522-4543					0.2
NTCP 6	a	GGTTCGAATCCTTCCGTC	SSR	(A)11	plastid	rps16/trnQ intergenic region	7282-7265f	2387	7253-7236	2394	168-169	3	2	0.15	6-FAM
		GATTCTTTCGCATCTCGATTC					7110-7130f		7081-7101					0.15
NTCP 7	a	TGATCCCGGACGTAATCC	SSR	(A)11	plastid	ORF98/trnS intergenic region	8300-8317f	1018	8263-8280	1010	167-169	3	3	0.1	VIC
		CGAATCCCTCTCTTTCCG					8472-8455f		8436-8419					0.1
NTCP 8	a	ATATTGTTTTAGCTCGGTGG	SSR	(T)11	plastid	trnG intron	9581-9600f	1109	9531-9550	1095	246-249	2	3	0.2	NED
		TCATTCGGCTCCTTTATG					9832-9815f		9781-9764					0.2
NTCP 9	a	CTTCCAAGCTAACGATGC	SSR	(T)10	plastid	trnG/trnR intergenic region	9907-9924f	75	9856-9873	75	247-306	3	3	0.4	PET
		CTGTCCTATCCATTAGACAATG					10185-10164f		10105-10084					0.4
NTCP 10	a	TGCTGAATCGACGACCTA	SSR	(T)13	plastid	atpF intron	12659-12642f	2357	12578-12561	2357	111	1	5	0.07	6-FAM
		AATATTCGGAGGACTCTTCTG					12542-12562f		12462-12482					0.07
NTCP 12	a	CCTCCATCATCTCTTCCAA	SSR	(T)10(A)13	plastid	rps2/RF862 intergenic region	16632-16650f	3973	16555-16573	3977	117-121	3	1	0.25	NED
		ATTTATTTCAGTTCAGGGTTCC					16756-16735f		16682-16661					0.25
NTCP13	a	TTTCCTGTTCCTGGTGGTA	SSR	(T)10	plastid	rpoC2 exon	18833-18851f	2077	18759-18777	2077	176	1	6	0.07	PET
		TTGGGGTAGATACACAAATCAC					19010-18989f		18936-18915					0.07
NTCP 14	a	AATCCGTAGCCAGAAAAATAAA	SSR	(T)11	plastid	psbM/trnD intergenic region	31315-31336f	12305	31234-31255	12298	143-145	3	4	0.15	6-FAM
		CCGATGCATGTAATGGAATC					31463-31444f		31382-31363					0.15
NTCP 18	a	CTGTTCTTTCCATGACCCCTC	SSR	(T)11	plastid	psbC/trnS intergenic region	36129-36149f	4666	36050-36070	4668	186-188	2	1	0.2	PET
		CCACCTAGCCAAGCCAGA					36316-36299f		36235-36218					0.2
NTCP 19	a	AATCGTTGTTTTAGACGATGC	SSR	(T)17	plastid	ycf3 intron	44279-44299f	7963	44198-44218	7963	151	1	3	0.1	6-FAM
		GAAACCCATTCTTACCACAAG					44433-44413f		44352-44332					0.1
NTCP 20	a	TCCTCGTAAGACSGAGAGAAAT	SSR	(A)13	plastid	ycf3 intron	45278-45299f	845	45196-45217	844	112-115	2	1	0.07	VIC
		TTACGAGTAATTCCGACAACTT					45395-45374f		45317-45296					0.07
NTCP21	a	AAAAAGATCCCACAAAGAAAA	SSR	(T)10	plastid	ORF74A exon	45506-45526f	111	45428-45448	111	119	1	6	0.4	NED
		CTTATCGATTCCTGTCAAAAAG					45628-45611f		45550-45534					0.4
NTCP 23	a	CAAAGGAACATTATCAATCATC	SSR	(A)10	plastid	rps4/trnT intergenic region	47652-47673f	2024	47541-47562	1991	105	2	1	0.15	6-FAM
		TAGCTCAGAGGTTAGAGCATC					47767-47747f		47656-47636					0.15
NTCP 26	a	GCAATTGCAATGGCTTCTTTA	SSR	(T)10	plastid	psaI/ORF184 intergenic region	61034-61054f	13267	61160-61180	13504	165-166	2	3	0.2	PET
		TTTATGTTCGGTGGAAATCACA					61201-61180f		61328-61307					0.2
NTCP 28	a	TCCAATGGCTTTGGCTA	SSR	(T)14	plastid	rpl20/rps12 intergenic region	70837-70853f	9636	70897-70913	9569	152	1	4	0.1	VIC
		AGAAACGAAGGAACCCAC					70994-70977f		71054-71037					0.1
NTCP 29	a	AGTCGGTTGATTAGGGTAAAAT	SSR	(A)10	plastid	clpP intron	72868-72889f	1874	72979-73000	1925	150	1	4	0.05	NED
		AAAGCCCTTTCGTTAGAAGTAA					73021-73000f		73132-73111					0.05
NTCP 30	a	GATGGCTCCGTTGCTTTAT	SSR	(T)13(T)15	plastid	clpP intron	72207-72225f	814	72313-72331	819	149-150	2	4	0.1	PET
		TGCCGGAGAGTTCTTAACAATA					72358-72337f		72463-72442					0.1
NTCP32	a	TGTTTCATCTTTTTAGGTTTAT	SSR	(T)11	plastid	clpP intron	73202-73223f	844	73313-73334	850	160	1	6	0.25	6-FAM
		TCAAGCAAAGTTATCTCAAC					73365-73346f		73476-73457					0.25
NTCP 33	a	TGGCTGTTATTCAAAAGGTC	SSR	(T)10	plastid	rpoA exon	79798-79817f	6433	79900-79919	6424	145	1	5	0.07	VIC
		CATGATAAATTGGCTAAACTCA					79946-79925f		80048-80029					0.07
NTCP 39	a	GTCACAATTGGGGTTTTGAATA	SSR	(T)13	plastid	trnR/rrn5 intergenic region	108986-108965f	28887	109084-109063	28883	148	1	2	0.15	NED
		GACGATACTGTAGGGGAGGTC					108833-108853f		108931-108951					0.15
					plastid	inverted duplication	132048-132069f	23062	132158-132179	23074
							132201-132181f		132311-132291
NTCP 40	a	TAATTTGATTCTTCGTCGC	SSR	(A)14	plastid	rp12/trnH intergenic region	155130-155148f	22929	155240-155258	22929	264	1	1	0.2	PET
		GATGTAGCCAAGTGGATCA					101-83f		101-83					0.2
T12-1	b	GTGGGATCAACTGCTCGTTT	SSR	(T)3C(T)10	mitochondria		2775-2794g	0	x	x	168-169	2	7	0.4	PET
		GATTTATGAAAGCCCGGTGA					2942-2923g		x					0.4
T11-1	b	TCTGCTTTTTCCTGGATGCT	SSR	(T)11	mitochondria		179805-179824g	176863	x	x	145	1	7	0.2	6-FAM
		ATTTCCGACCTCTTGCATTG					179954-179935g		x					0.2
T12-4	b	AGCCAGATCGTCTGAAGCAT	SSR	(T)15	mitochondria		195434-195453g	15480	x	x	204	1	7	0.1	VIC
		CCACAACCTAACTTGCACGA					195636-195617g		x					0.1
T11-2	b	TCGTCAAGAAAGATCGAGCA	SSR	(T)11	mitochondria		268587-268606g	72951	x	x	135	1	7	0.4	VIC
		GAGCTTCGCCCTTTGTATTG					268737-268718g		x					0.4
T	c	GGAGGGGTTTTTCTTGGTTG	PCR-RFLP		plastid		52402-52421f	x	52287-52305	x	201f/441h	2/3i	8	0.08	x
		AAGTTTACTCACGGCAATCG					52603-52584f		52728-52709					0.08
S	NTCP 6 a	GGTTCGAATCCTTCCGTC	SSR	(A)11	plastid	rps16/trnQ intergenic region	7282-7265f	x	7253-7236	x	168-170	2/2i	8	0.08	x
		GATTCTTTCGCATCTCGATTC					7110-7130f		7081-7101					0.08
SAC	d	TTGGAGTTGTTGCGAATGAG	PCR-RFLP		plastid		63393-63412f	x	63484-63503	x	311fh	1/2i	8	0.08	x
		GTTCCCTAGCCACGATTCTG					63704-63685f		63795-63776					0.08
D	e	CGGGAGGTGGTGTACTTTCT	PCR-RFLP		mitochondria		N/A	x	N/A	x	500d	1/1i	8	0.12	x
		ACGGCTGACTGTGTGTTTGA					N/A		N/A					0.12
A	d	AACTTTTTGAACTCTATTCCTTAATTG	PCR-RFLP		plastid		115153-115179f	x	115265-115291	x	1177f/1169h	1/1i	8	0.12	x
		ACGCTTCATTAGCCCATACC					116330-116311f		116434-116415					0.12
Table S2. Primers used to design multiplex PCRs for the detection of microsatellite polymorphisms in cytoplasmic DNA
Name	Source	Primer sequences (5' - 3')	Type	Repeat motif	Genome location	Position in gene	Position	Distance on specific chromosome (bp)	NCBI sequence		Size in this study (bp)	Alleles in this study	Multiplex	Samle concentration (µM)	Dye
STM5127	k	TTCAAGAATAGGCAAAACCA	SSR	(TCT)n	nuclear - ch I		1066692-1066711	0	CP046688.1 (88647716bp)		233-265	3	11	0.08	VIC
		CTTTTTCTGACTGAGTTGCCTC					1066938-1066917							0.08
StI043	l	CAATGCGAATGTTGCTACTGGT	SSR	(AAC)imp	nuclear - ch I	zinc finger protein	3504004-3503983	2436936	CP046688.1 (88647716bp)		125-136	5	13	0.08	PET
		ATCCACCAAGACCTCCAGAA					3503874-3503893							0.08
STG0016	m	AGCTGCTCAGCATCAAGAGA	SSR	(AGA)n	nuclear - ch I	STM5127/STG0016=22cM	67218114-67218097	63713909	CP046688.1 (88647716bp)		119-154	5	11	0.12	PET
		ACCACCTCAGGCACTTCATC					67217913-67217932							0.12
STM5114	k	AATGGCTCTCTCTGTATGCT	SSR	(ACC)n	nuclear - ch II		38551595-38551614	0	CP046680.1 (48611948bp)		281-293	4	10	0.12	6-FAM
		GCTGTCCCAACTATCTTTGA					38551885-38551866							0.12
STM1064	n	GTTCTTTTGGTGGTTTTCCT	SSR	(TA)n(TG)nGT(TG)n	nuclear - ch II	intron I	45220457-45220438	6668386	CP046680.1 (48611948bp)		184-189	4	9	0.12	NED
		TTATTTCTCTGTTGTTGCTG					45220271-45220290							0.12
STM1053	n	TCTCCCCATCTTAATGTTTC	SSR	(TA)n(ATC)n	nuclear - ch III	3´-UTR	3006498-3006479	0	CP046682.1 (62267263bp)		168-169	3	11	0.08	NED
		CAACACAGCATACAGATCATC					3006326-3006346							0.08
STG0010	m	CGATCTCTGCTTTGCAGGTA	SSR	(TG)n	nuclear - ch III		61480854-61480872	58474356	CP046682.1 (62267263bp)		154-161	3	9	0.16	6-FAM
		GTTCATCACTACCGCCGACT					61481009-61480990							0.16
STI0001	l	CAGCAAAATCAGAACCCGAT	SSR	(AAT)n	nuclear - ch IV		68690341-68690360	0	CP046685.1 (72175651bp)		172-190	5	12	0.04	6-FAM
		GGATCATCAAATTCACCGCT					68690516-68690497							0.04
STI0012	l	GAAGCGACTTCCAAAATCAGA	SSR	(ATT)n	nuclear - ch IV		71421048-71421028	2730368	CP046685.1 (72175651bp)		163-182	4	9	0.08	VIC
		AAAGGGAGGAATAGAAACCAAAA					71420884-71420906							0.08
StI058	l	CAAGCACGTTACAACAAGCAA	SSR	(TA)n	nuclear - ch V		4167221-4167234	0	CP046690.1 (52067502bp)		68-89	6	13	0.04	VIC
		TTGAAGCATCACATACACAAACA					4168174-4168152							0.04
STI0032	l	TGGGAAGAATCCTGAAATGG	SSR	(GGA)n	nuclear - ch V		4787595-4787614	619421	CP046690.1 (52067502bp)		107-125	7	11	0.06	VIC
		TGCTCTACCAATTAACGGCA					4787715-4787696							0.06
STPoAc58	o	TTGATGAAAGGAATGCAGCTTGTG	SSR	(TA)n	nuclear - ch V	3´-UTR - gene for actin (X55748)	50242765-50242742	45452245	CP046690.1 (52067502bp)		223-232	7	12	0.08	VIC
		ACGTTAAAGAAGTGAGAGTACGAC					50239960-50239983							0.08
STM0019	n	AATAGGTGTACTGACTCTCAATG	SSR	(AT)n(GT)n(AT)n(GT)n(GC)n(GT)n	nuclear - ch VI		N/A	0	CP046679.1 (59524932bp)		161-202	5	10	0.2	VIC
		TTGAAGTAAAAGTCCTAGTATGTG					36372588-36372565							0.2
STI0004	l	GCTGCTAAACACTCAAGCAGAA	SSR	(AAG)n	nuclear - ch VI	nucleic acid binding protein	55856394-55856373	19483728	CP046679.1 (59524932bp)		72-96	4	11	0.12	NED
		CAACTACAAGATTCCATCCACAG					55856316-55856338							0.12
STM0031	n	CATACGCACGCACGTACAC	SSR	(AC)n…(AC)n GCAC(AC)n(GCAC)n	nuclear - ch VII		17861848-17861830	0	CP046689.1 (56755552bp)		108-184	7	10	0.12	6-FAM
		TTCAACCTATCATTTTGTGAGTCG					17861677-17861699							0.12
					nuclear - ch III	duplication on chromosome III	60768795-60768813	x	CP046682.1 (62267263bp)		x	x	x	x	x
							60768966-60768943							x
STI0033	l	TGAGGGTTTTCAGAAAGGGA	SSR	(AGG)n	nuclear - ch VII		36265561-36265580	18403713	CP046689.1 (56755552bp)		109-130	4	10	0.08	NED
		CATCCTTGCAACAACCTCCT					36265673-36265655							0.08
STM1043	n	ATTTGAATTGAAGAACTTAATAGAA	SSR	(T)14…(TAA)5	nuclear - ch VII	sucrose synthase 2 gene intron	40641287-40641263	4375402	CP046689.1 (56755552bp)		210-224	3	13	0.2	6-FAM
		CACAAACAAAATACTGTTAACTCA					40641075-40641098							0.2
StI022	l	TCTCCAATTACTTGATGGACCC	SSR	(ACCCG)n	nuclear - ch VIII	pseudo response regulator	50030906-50030885	0	CP046686.1 (56929607bp)		109-128	6	13	0.08	NED
		CAATGCCATACACGTGGCTA					50030794-50030811							0.08
STI0003	l	ACCATCCACCATGTCAATGC	SSR	(ACC)n	nuclear - ch VIII		51159822-51159841	1128916	CP046686.1 (56929607bp)		124-145	5	10	0.2	PET
	p	GTTTCTTCATTGGGCTCATTGGAGGA					51159952-51159933							0.2
STM1104	n	TGATTCTCTTGCCTACTGTAATCG	SSR	(TCT)n	nuclear - ch VIII	3´-UTR / granule-bound starch synthase gene intron	56776785-56776762	5616666	CP046686.1 (56929607bp)		164-176	5	9	0.12	PET
		CAAAGTGGTGTGAAGCTGTGA				3´-UTR / granule-bound starch synthase gene exon	56776618-56776638							0.12
STM1052	n	CAATTTCGTTTTTTCATGTGACAC	SSR	(AT)nGT(AT)n(GT)n	nuclear - ch IX	invGE gene intron 1 (AJ133765.1)	2477675-2477654	0	CP046687.1 (61527345bp)		207-224	5	9	0.16	PET
		ATGGCGTAATTTGATTTAATACGTAA					2477468-2477493							0.16
STI0014	l	AGAAACTGAGTTGTGTTTGGGA	SSR	(TGG)n(AGG)n	nuclear - ch IX		55338334-55338355	52860659	CP046687.1 (61527345bp)		114-129	6	11	0.12	6-FAM
		TCAACAGTCTCAGAAAACCCTCT					55338459-55338437							0.12
STG0025	m	TGGAATCCGAATTACGCTCT	SSR	(AAAC)n	nuclear - ch X	oxidoreductase/transition metal ion binding proteinq	33535779-33535760	0	CP046683.1 (59750444bp)		196-201	3	12	0.12	PET
		AGGTTTTACCACTCGGGCTT					33535577-33535596							0.12
STM1106	n	TCCAGCTGATTGGTTAGGTTG	SSR	(ATT)n	nuclear - ch X	invertase gene intron 1 (X95821.1)	55847016-55847036	22311237	CP046683.1 (59750444bp)		134-158	5	12	0.08	NED
		ATGCGAATCTACTCGTCATGG					55847156-55847136							0.08
STG0001	m	CAGCCAACATTTGTACCCCT	SSR	(CT)n	nuclear - ch XI		2748054-2748035	0	CP046684.1 (45472623bp)		119-137	7	9	0.12	6-FAM
		ACCCCCACTTGCCATATTTT					2747923-2747942							0.12
STM0037	n	AATTTAACTTAGAAGATTAGTCTC	SSR	(TC)n(AC)nAA(AC)n(AT)n	nuclear - ch XI	intergenic regionq	8213013-8212992	5464872	CP046684.1 (45472623bp)		67-82	6	12	0.16	PET
		ATTTGGTTGGGTATGATA					8212926-8212943							0.16
StI028	l	ATACCCTCCAATGGGTCCTT	SSR	(CAA)imp	nuclear - ch XI		37966545-37966526	29753344	CP046684.1 (45472623bp)		161-185	5	13	0.04	VIC
		CTTGGAGATTTGCAAGAAGAA					37966357-37966377							0.04
STM5121	k	CACCGGAATAAGCGGATCT	SSR	(TGT)n	nuclear - ch XII		not found	0	CP046681.1 (61163424bp)		282-285	3	12	0.08	6-FAM
		TCTTCCCTTCCATTTGTCA					4002474-4002456							0.08
STI0030r	l	TTGACCCTCCAACTATAGATTCTTC	SSR	(ATT)n	nuclear - ch XII		49056305-49056329	45053831	CP046681.1 (61163424bp)		84-108	7	12	0.08	6-FAM
		GTTTCTTTGACAACTTTAAAGCATATGTCAGC					49056405-49056381							0.08
STM0003	n	GGAGAATCATAACAACCAG	SSR	(AC)n(AT)n	nuclear - ch XII		60053012-60053030	10996607	CP046681.1 (61163424bp)		120-142	6	13	0.08	6-FAM
		AATTGTAACTCTGTGTGTGTG					60053146-60053126							0.08
Table S3. Composition of multiplex PCRs and post-PCR processing of amplicons
Multiplex	DNA (ng)	Reaction volume (µl)	Mg2+ (mM)	dNTP (mM)	Primers	Taq/kit (provider)	Water dilution ratio for capillary electrophoresis
1	20	12.5	0.7	0.2	Suppl info	Besttaq 0,15 unit (ABM, Canada)	1 : 69
2	20	12.5	0.7	0.2	Suppl info	Besttaq 0.15 unit (ABM, Canada)	1 : 79
3	20	12.5	0.7	0.2	Suppl info	Besttaq 0.15 unit (ABM, Canada)	1 : 39
4	20	12.5	0.7	0.2	Suppl info	Besttaq 0.15 unit (ABM, Canada)	1 : 19
5	20	12.5	0.7	0.2	Suppl info	Besttaq 0.15 unit (ABM, Canada)	1 : 39
6	20	12.5	0.7	0.2	Suppl info	Besttaq 0.15 unit (ABM, Canada)	1 : 39
7	20	12.5	0.7	0.2	Suppl info	Besttaq 0.15 unit (ABM, Canada)	1 : 49
8	10	10	x	x	Suppl info	1x Multiplex PCR Master Kit (Qiagen, Germany)	1 : 29
9	10	10	x	x	Suppl info	1x Multiplex PCR Master Kit (Qiagen, Germany)	1 : 29
10	10	10	x	x	Suppl info	1x Multiplex PCR Master Kit (Qiagen, Germany)	1 : 29
11	10	10	x	x	Suppl info	1x Multiplex PCR Master Kit (Qiagen, Germany)	1 : 29
12	10	10	x	x	Suppl info	1x Multiplex PCR Master Kit (Qiagen, Germany)	1 : 29
13	20	12.5	2.5	0.32	Suppl info	0.5 unit of Taq polymerase (Fermentas, Lithuania)	x
Table S4. Time-temperature conditions of multiplex PCR
Multiplex	Predenaturation	Denaturation	Annealing	Extension	Repeats	Final extension
1,2,3,5	94°C 3 min	94°C, 10 s	58°C, 20 s	72°C, 20 s	24	72°C, 10 min
4,6,7	94°C 3 min	94°C, 10 s	55°C, 20 s	72°C, 20 s	24	72°C, 10 min
8,9,10,11,12	95°C 10 min	94°C, 30 s	56°C, 90 s	72°C, 60 s	35	60°C, 80 min
13	95°C 10 min	94°C, 30 s	60°C, 30 s	72°C, 60 s	35	72°C, 5 min
References
a - Bryan GJ, McNicoll J, Ramsay G, Meyer RC, De Jong WS (1999) Polymorphic simple sequence repeat markers in chloroplast genomes of Solanaceous plants. Theor Appl Genet 99:859–867. https://doi.org/10.1007/s001220051306
b - Hosaka K, Sanetomo R (2009) Comparative differentiation in mitochondrial and chloroplast DNA among cultivated potatoes and closely related wild species. Genes Genet Syst 84:371-378. https://doi.org/10.1266/ggs.84.371
c - Hosaka K (2002) Distribution of the 241 bp deletion of chloroplast DNA in wild potato species. Am J Potato Res 79:119–123 https://doi.org/10.1007/2FBF02881520
d - Hosaka K, Sanetomo R (2012) Development of a rapid identification method for potato cytoplasm and its use for evaluating Japanese collections. Theor Appl Genet 125:1237–1251. https://doi.org/10.1007/s00122-012-1909-4
e - Sanetomo R, Hosaka K (2011) A maternally inherited DNA marker, descended from Solanum demissum (2n = 6x = 72) to S. tuberosum (2n = 4x = 48). Breed Sci 61:426–434. https://doi.org/10.1270/jsbbs.61.426
f - Solanum tuberosum chloroplast, complete genome (KM489056.2)
g - Nicotiana tabacum mitochondrial, complete genome (BA000042.1)
h - Solanum bulbocastanum chloroplast, complete genome (MH021438.1)
i - number of alleles before/after digestion BamHI
k - unpublished from SCRI in Ghislain et al. (2009)
l - Feingold S, Lloyd J, Norero N, Bonierbale M, Lorenzen J (2005) Mapping and characterization of new EST-derived microsatellites for potato (Solanum tuberosum L.). Theor Appl Genet 111:456–466. https://doi.org/10.1007/s00122-005-2028-2
m - Ghislain M, Núñez J, del Rosario Herrera M, Pignataro J, Guzman F, Bonierbale M, Spooner DM (2009) Robust and highly informative microsatellite-based genetic identity kit for potato. Mol Breeding 23:377–388. https://doi.org/10.1007/s11032-008-9240-0
n - Milbourne D, Meyer RC, Collins AJ, Ramsay LD, Gebhardt C, Waugh R (1998) Isolation, characterisation and mapping of simple sequence repeat loci in potato. Mol Gen Genet 259:233-245. https://doi.org/10.1007/s004380050809
o - Ghislain M, Spooner DM, Rodríguez F, Villamón F, Núñez J, Vásquez C, Waugh R, Bonierbale M (2004) Selection of highly informative and user-friendly microsatellites (SSRs) for genotyping of cultivated potato. Theor Appl Genet 108:881–890. https://doi.org/10.1007/s00122-003-1494-7
p - this article
q - Schönhals EM, Ortega F, Barandalla L, Aragones A, Ruiz de Galarreta JI, Liao JC, Sanetomo R, Walkemeier B, Tacke E, Ritter E, Gebhardt C (2016) Identification and reproducibility of diagnostic DNA markers for tuber starch and yield optimization in a novel association mapping population of potato (Solanum tuberosum L.). Theor Appl Genet 129:767–785. https://doi.org/10.1007/s00122-016-2665-7
r -there were placed GTTTCTT sequence on the 5' end of reverse primer (Brownstein et al. 1996)
