# Supplementary material for: Phenotypic, molecular and biochemical evaluation of somatic hybrids between Solanum tuberosum and S. bulbocastanum
Source: Sci Rep. 2022 Mar 16;12:4484. doi: 10.1038/s41598-022-08424-5 (PMC8927101; doi:10.1038/s41598-022-08424-5)
Supplement: Supplementary file 4 — Supplementary Tables 5-6. [file 41598_2022_8424_MOESM4_ESM.xlsx]

## Sheet: List1
Supplementary data: Allelic data of microsatellite analysis
Table S5 Allelic data of analyzed nuclear SSR markers
Chromosome		I				I				I				II				II				III				III				IV				IV				V				V				V
Sample	Callus	STG0016/1	STG0016/2	STG0016/3	STG0016/4	STM5127/1	STM5127/2	STM5127/3	STM5127/4	Stl043/1	Stl043/2	Stl043/3	Stl043/4	STM1064/1	STM1064/2	STM1064/3	STM1064/4	STM5114/1	STM5114/2	STM5114/3	STM5114/4	STG0010/1	STG0010/2	STG0010/3	STG0010/4	STM1053/1	STM1053/2	STM1053/3	STM1053/4	STI0012/1	STI0012/2	STI0012/3	STI0012/4	STI0001/1	STI0001/2	STI0001/3	STI0001/4	STI0032/1	STI0032/2	STI0032/3	STI0032/4	STPoAc58/1	STPoAc58/2	STPoAc58/3	STPoAc58/4	Stl058/1	Stl058/2	Stl058/3	Stl058/4
StubDH165	NA	136	154	NA	NA	233	233	NA	NA	127	136	NA	NA	184	187	NA	NA	284	284	NA	NA	154	159	NA	NA	168	168	NA	NA	179	179	NA	NA	175	187	NA	NA	107	122	NA	NA	224	226	NA	NA	85	89	NA	NA
Sblb66	NA	119	119	NA	NA	242	242	NA	NA	125	125	NA	NA	185	185	NA	NA	281	281	NA	NA	154	154	NA	NA	null	null	NA	NA	null	null	NA	NA	184	184	NA	NA	116	119	NA	NA	223	224	NA	NA	68	68	NA	NA
REG28F	10	119	136	154	119	233	242	233	242	125	127	136	125	185	187	184	185	281	284	281	284	154	154	154	null	168	168	null	null	179	179	null	null	175	187	null	null	107	116	119	122	223	224	224	226	68	85	89	68
REG30F	10	119	136	154	119	233	242	233	242	125	127	136	125	185	187	184	185	281	284	281	284	154	154	154	null	168	168	null	null	179	179	null	null	175	187	null	null	107	116	119	122	223	224	224	226	68	85	89	68
REG32F	10	119	136	154	119	233	242	233	242	125	127	136	125	185	187	184	185	281	284	281	284	154	154	154	null	168	168	null	null	179	179	null	null	175	187	null	null	107	116	119	122	223	224	224	226	68	85	89	68
REG38F	10	119	136	154	119	233	242	233	242	125	127	136	125	185	187	184	185	281	284	281	284	154	154	154	null	168	168	null	null	179	179	null	null	175	187	null	null	107	116	119	122	223	224	224	226	68	85	89	68
REG39F	10	119	136	154	119	233	242	233	242	125	127	136	125	185	187	184	185	281	284	281	284	154	154	154	null	168	168	null	null	179	179	null	null	175	187	null	null	107	116	119	122	223	224	224	226	68	85	89	68
REG40F	10	119	136	154	119	233	242	233	242	125	127	136	125	185	187	184	185	281	284	281	284	154	154	154	null	168	168	null	null	179	179	null	null	175	187	null	null	107	116	119	122	223	224	224	226	68	85	89	68
REG42F	10	119	136	154	119	233	242	233	242	125	127	136	125	185	187	184	185	281	284	281	284	154	154	154	null	168	168	null	null	179	179	null	null	175	187	null	null	107	116	119	122	223	224	224	226	68	85	89	68
REG70F	10	119	136	154	119	233	242	233	242	125	127	136	125	185	187	184	185	281	284	281	284	154	154	154	null	168	168	null	null	179	179	null	null	175	187	null	null	107	116	119	122	223	224	224	226	68	85	89	68
REG71F	10	119	136	154	119	233	242	233	242	125	127	136	125	185	187	184	185	281	284	281	284	154	154	154	null	168	168	null	null	179	179	null	null	175	187	null	null	107	116	119	122	223	224	224	226	68	85	89	68
REG72F	10	119	136	154	119	233	242	233	242	125	127	136	125	185	187	184	185	281	284	281	284	154	154	154	null	168	168	null	null	179	179	null	null	175	187	null	null	107	116	119	122	223	224	224	226	68	85	89	68
REG34F	11	119	136	154	119	233	242	233	242	125	127	136	125	185	187	184	185	281	284	281	284	154	159	154	154	168	168	null	null	179	179	null	null	175	187	null	null	107	116	119	122	223	224	224	226	68	85	89	68
REG44F	11	119	136	154	119	233	242	233	242	125	127	136	125	185	187	184	185	281	284	281	284	154	159	154	154	168	168	null	null	179	179	null	null	175	187	null	null	107	116	119	122	223	224	224	226	68	85	89	68
REG46F	11	119	136	154	119	233	242	233	242	125	127	136	125	185	187	184	185	281	284	281	284	154	159	154	154	168	168	null	null	179	179	null	null	175	187	null	null	107	116	119	122	223	224	224	226	68	85	89	68
REG48F	11	119	136	154	119	233	242	233	242	125	127	136	125	185	187	184	185	281	284	281	284	154	159	154	154	168	168	null	null	179	179	null	null	175	187	null	null	107	116	119	122	223	224	224	226	68	85	89	68
REG49F	11	119	136	154	119	233	242	233	242	125	127	136	125	185	187	184	185	281	284	281	284	154	154	154	null	168	168	null	null	179	179	null	null	175	187	null	null	107	116	119	122	223	224	224	226	68	85	89	68
REG50F	11	119	136	154	119	233	242	233	242	125	127	136	125	185	187	184	185	281	284	281	284	154	154	154	null	168	168	null	null	179	179	null	null	175	187	null	null	107	116	119	122	223	224	224	226	68	85	89	68
REG51F	11	119	136	154	119	233	242	233	242	125	127	136	125	185	187	184	185	281	284	281	284	154	154	154	null	168	168	null	null	179	179	null	null	175	187	null	null	107	116	119	122	223	224	224	226	68	85	89	68
REG67F	11	119	136	154	119	233	242	233	242	125	127	136	125	185	187	184	185	281	284	281	284	154	159	154	154	168	168	null	null	179	179	null	null	175	187	null	null	107	116	119	122	223	224	224	226	68	85	89	68
REG68F	11	119	136	154	119	233	242	233	242	125	127	136	125	185	187	184	185	281	284	281	284	154	154	154	null	168	168	null	null	179	179	null	null	175	187	null	null	107	116	119	122	223	224	224	226	68	85	89	68
REG69F	11	119	136	154	119	233	242	233	242	125	127	136	125	185	187	184	185	281	284	281	284	154	159	154	154	168	168	null	null	179	179	null	null	175	187	null	null	107	116	119	122	223	224	224	226	68	85	89	68
REG45F	11	119	136	154	119	233	242	233	242	125	127	136	125	185	187	184	185	281	284	281	284	154	159	154	154	168	168	null	null	179	179	null	null	175	187	null	null	107	116	119	122	223	224	224	226	68	85	89	68
REG35F	12	119	136	154	119	233	242	233	242	125	127	136	125	185	187	184	185	281	284	281	284	154	159	154	154	168	168	null	null	179	179	null	null	175	187	null	null	107	116	119	122	223	224	224	226	68	85	89	68
REG52F	12	119	136	154	119	233	233	null	null	127	136	null	null	185	187	184	185	281	284	null	null	154	159	154	154	168	168	null	null	179	179	null	null	175	187	null	null	107	116	119	122	223	224	224	226	68	85	89	68
Table S6 Allelic data of analyzed cytoplasmic SSR markers
Sample	Callus	Cytoplasma	NTCP03	NTCP04	NTCP06	NTCP07	NTCP08	NTCP09	NTCP10	NTCP12	NTCP13	NTCP14	NTCP18	NTCP19	NTCP20	NTCP21	NTCP23	NTCP26	NTCP28	NTCP29	NTCP30	NTCP32	NTCP33	NTCP39	NTCP40	mt T11-2	mt T12-1	mt T12-4	mt T11-1
StubDH165		D	191	156	169	168	249	306	111	117	176	145	188	151	112	119	105	165	152	150	150	160	145	148	264	135	169	204	145
Sblb66		W	190	162	168	169	246	247	111	null	176	143	186	151	115	119	null	166	152	150	149	160	145	148	264	135	168	204	145
REG28F	10	D	191	156	169	168	249	306	111	117	176	145	188	151	112	119	105	165	152	150	150	160	145	148	264	135	169	204	145
REG30F	10	D	191	156	169	168	249	306	111	117	176	145	188	151	112	119	105	165	152	150	150	160	145	148	264	135	169	204	145
REG32F	10	D	191	156	169	168	249	306	111	117	176	145	188	151	112	119	105	165	152	150	150	160	145	148	264	135	169	204	145
REG38F	10	D	191	156	169	168	249	306	111	117	176	145	188	151	112	119	105	165	152	150	150	160	145	148	264	135	169	204	145
REG39F	10	D	191	156	169	168	249	306	111	117	176	145	188	151	112	119	105	165	152	150	150	160	145	148	264	135	169	204	145
REG40F	10	D	191	156	169	168	249	306	111	117	176	145	188	151	112	119	105	165	152	150	150	160	145	148	264	135	169	204	145
REG42F	10	D	191	156	169	168	249	306	111	117	176	145	188	151	112	119	105	165	152	150	150	160	145	148	264	135	169	204	145
REG70F	10	D	191	156	169	168	249	306	111	117	176	145	188	151	112	119	105	165	152	150	150	160	145	148	264	135	169	204	145
REG71F	10	D	191	156	169	168	249	306	111	117	176	145	188	151	112	119	105	165	152	150	150	160	145	148	264	135	169	204	145
REG72F	10	D	191	156	169	168	249	306	111	117	176	145	188	151	112	119	105	165	152	150	150	160	145	148	264	135	169	204	145
REG34F	11	D	191	156	169	168	249	306	111	117	176	145	188	151	112	119	105	165	152	150	150	160	145	148	264	135	169	204	145
REG44F	11	D	191	156	169	168	249	306	111	117	176	145	188	151	112	119	105	165	152	150	150	160	145	148	264	135	169	204	145
REG46F	11	D	191	156	169	168	249	306	111	117	176	145	188	151	112	119	105	165	152	150	150	160	145	148	264	135	169	204	145
REG48F	11	D	191	156	169	168	249	306	111	117	176	145	188	151	112	119	105	165	152	150	150	160	145	148	264	135	169	204	145
REG49F	11	D	191	156	169	168	249	306	111	117	176	145	188	151	112	119	105	165	152	150	150	160	145	148	264	135	169	204	145
REG50F	11	D	191	156	169	168	249	306	111	117	176	145	188	151	112	119	105	165	152	150	150	160	145	148	264	135	169	204	145
REG51F	11	D	191	156	169	168	249	306	111	117	176	145	188	151	112	119	105	165	152	150	150	160	145	148	264	135	169	204	145
REG67F	11	D	191	156	169	168	249	306	111	117	176	145	188	151	112	119	105	165	152	150	150	160	145	148	264	135	169	204	145
REG68F	11	D	191	156	169	168	249	306	111	117	176	145	188	151	112	119	105	165	152	150	150	160	145	148	264	135	169	204	145
REG69F	11	D	191	156	169	168	249	306	111	117	176	145	188	151	112	119	105	165	152	150	150	160	145	148	264	135	169	204	145
REG45F	11	D	191	156	169	168	249	306	111	117	176	145	188	151	112	119	105	165	152	150	150	160	145	148	264	135	169	204	145
REG35F	12	D	191	156	169	168	249	306	111	117	176	145	188	151	112	119	105	165	152	150	150	160	145	148	264	135	169	204	145
REG52F	12	D	191	156	169	168	249	306	111	117	176	145	188	151	112	119	105	165	152	150	150	160	145	148	264	135	169	204	145
a - Hosaka and Sanetomo (2012)
[truncated: 72 more columns]
